# Supplementary material for: Occurrence patterns of crop‐foraging sika deer distribution in an agriculture–forest landscape revealed by nitrogen stable isotopes
Source: Ecol Evol. 2021 Oct 11;11(21):15303–11. doi: 10.1002/ece3.8216 (PMC8571634; doi:10.1002/ece3.8216)
Supplement: Supplementary file 1 — Table S1 [file ECE3-11-15303-s001.xlsx]

## Sheet: deer_female_0216
OBJECTID	id	sex	age	shooting (0), trapping (1)	δ15N	mUTM54x	mUTM54y	weight	date
1	GMT19-430	female	2	0	3.64259	284564	4.01165e+06	55.74	20190112
2	GMT19-435	female	1	0	3.88507	284820	4.01013e+06	30.78	20190118
3	GMT19-436	female	1	0	0.749063	284820	4.01013e+06	31.74	20190118
4	GMT19-446	female	2	0	2.28072	285104	4.0103e+06	48.68	20190122
5	GMT19-449	female	2	0	3.25625	284864	4.01206e+06	46.94	20190125
6	GMT19-457	female	12	0	2.6264	285356	4.01029e+06	51.74	20190129
7	GMT19-458	female	5	0	3.37317	284308	4.01137e+06	54.22	20190129
8	GMT19-459	female	3	0	5.99727	284787	4.01199e+06	52.02	20190129
9	GMT19-464	female	2	0	2.9004	285329	4.01246e+06	46.68	20190130
10	GMT19-465	female	0	0	4.09451	284272	4.01133e+06	27.96	20190131
11	GMT19-486	female	3	0	3.37164	285253	4.01032e+06	55.68	20190204
12	GMT19-487	female	7	0	3.30352	284877	4.0122e+06	54.68	20190207
13	GMT19-488	female	5	0	3.18711	283913	4.01091e+06	55.66	20190208
14	GMT19-492	female	2	0	1.58428	285372	4.01037e+06	47.6	20190215
15	GMT19-504	female	0	0	2.75196	283918	4.01104e+06	28.22	20190218
16	GMT19-506	female	9	0	4.35021	285339	4.01245e+06	56.18	20190220
17	GMT19-507	female	3	0	3.09866	284921	4012222	48.36	20190220
18	GMT19-508	female	0	0	3.02545	284658	4.0118e+06	26.9	20190221
19	GMT19-509	female	5	0	2.48101	284658	4.0118e+06	51.88	20190221
20	NGA13-10	female	2	1	2.49	276913	4.02879e+06	-	20130127
21	NGA13-12	female	1	1	2.96191	277383	4.02868e+06	-	20130127
22	NGA13-16	female	4	1	3.63068	277015	4.02786e+06	-	20130203
23	NGA13-18	female	11	1	3.79176	276955	4.02845e+06	-	20130203
24	NGA13-19	female	0	1	4.37397	276883	4.02854e+06	-	20130203
25	NGA13-20	female	12	1	3.34538	278017	4.02802e+06	-	20130210
26	NGA13-21	female	1	1	3.40598	278017	4.02802e+06	-	20130210
27	NGA13-22	female	-	1	-0.442247	277357	4029516	-	20130210
28	NGA13-25	female	0	1	4.15734	276760	4.02962e+06	-	20130210
29	NGA13-26	female	5	1	3.78519	277003	4.02937e+06	-	20130210
30	NGA13-28	female	7	1	3.51555	277038	4.02881e+06	-	20130310
31	NGA13-29	female	2	1	3.94627	281580	4.03086e+06	-	20130316
32	NGA13-7	female	1	1	1.45838	286898	4030170	-	20130113
33	NGA13-8	female	6	1	3.72611	277054	4.02845e+06	-	20130120
34	NGA15(16)-1	female	4	1	-1.07745	287145	4.03109e+06	60.25	20151226
35	NGA15(16)-2	female	0	1	0.13701	287145	4.03109e+06	33.25	20151226
36	NGA15-1	female	5	1	1.82296	287140	4.03192e+06	82	20141227
37	NGA15-14	female	1	1	5.14149	277723	4.02827e+06	-	20150120
38	NGA15-17	female	2	1	2.95491	277781	4.02756e+06	46.6	20150120
39	NGA15-19	female	0	1	1.79093	280870	4.02841e+06	29	20150203
40	NGA15-2	female	0	1	3.64381	287140	4.03192e+06	39.8	20141227
41	NGA15-21	female	3	1	4.04037	277375	4.02733e+06	66.5	20150204
42	NGA15-22	female	2	1	3.95587	276500	4.02627e+06	63.5	20150204
43	NGA15-23	female	8	1	1.29638	280853	4.02875e+06	59.2	20150204
44	NGA15-25	female	12	1	4.04139	277986	4.02678e+06	54	20150318
45	NGA15-27	female	3	1	2.89497	278102	4027521	56.7	20150319
46	NGA15-29	female	0	1	3.83439	283029	4.02903e+06	33.7	20150319
47	NGA15-6	female	10	1	3.7963	288556	4.03167e+06	62.35	20150104
48	NGA15-9	female	3	1	1.58008	277350	4028313	-	20150105
49	NGA16-10	female	2	1	0.84772	288366	4.02906e+06	60.6	20160117
50	NGA16-11	female	2	1	0.774303	278960	4.0279e+06	57.15	20160213
51	NGA16-16	female	5	1	5.21811	277997	4028233	62.35	20160213
52	NGA16-17	female	2	1	4.42683	277997	4028233	58.55	20160213
53	NGA16-30	female	3	1	1.47101	286684	4.03264e+06	58.05	20160322
54	NGA16-6	female	10	1	2.36247	288242	4.03014e+06	47.25	20160110
55	NGA16-7	female	0	1	1.75575	288242	4.03014e+06	25.65	20160110
56	NGA16-8	female	2	1	0.0712265	288439	4.03103e+06	-	20160111
57	NGA16-9	female	5	1	0.705853	278148	4027335	64.55	20160116
58	KARU003	female	5	0	0.655009	285007	4.01773e+06	63.96	20180422
59	KARU004	female	4	0	3.07013	284931	4.02209e+06	47.2	20180425
60	KARU007	female	5	0	1.66908	288242	4.02183e+06	61.7	20180503
61	KARU012	female	0	0	-0.4309	289210	4.02735e+06	30.92	20180510
62	KARU014	female	7	0	3.44172	281372	4.01991e+06	64.86	20180514
63	KARU015	female	2	0	2.88988	281760	4.02035e+06	46.9	20180514
64	KARU023	female	8	0	-0.499136	284048	4.03101e+06	72.44	20180517
65	KARU19-257	female	3	0	4.61862	277596	4.02717e+06	58.54	20190116
66	KARU19-258	female	4	0	3.08951	281939	4.0303e+06	56.8	20190123
67	KARU19-259	female	2	0	3.42756	281939	4.0303e+06	54.36	20190123
68	KARU19-261	female	0	0	2.02248	288662	4.02037e+06	25.06	20190127
69	KARU19-264	female	6	0	3.86271	277596	4.02717e+06	59.18	20190201
70	KARU19-266	female	5	0	1.88014	288068	4.02192e+06	61.38	20190205
71	KARU19-267	female	2	0	0.862934	288068	4.02192e+06	49.92	20190205
72	KARU19-269	female	0	0	3.42349	288056	4.01994e+06	37.84	20190215
73	KARU193	female	1	0	0.228166	288223	4.02137e+06	31.8	20180206
74	KARU194	female	1	0	0.149233	288223	4.02137e+06	48.32	20180331
75	KO005	female	3	0	7.26182	264452	4022749	58.54	20180406
76	KO006	female	6	0	5.96554	264452	4022749	64.84	20180406
77	KO0127	female	7	0	3.85168	249550	4.00956e+06	-	20180127
78	KO013	female	1	0	3.50141	266686	4.02813e+06	43.7	20180415
79	KO016	female	2	0	2.67399	266043	4.02805e+06	44.1	20180416
80	KO026	female	1	0	3.35565	267573	4021782	34.74	20180512
81	KO031	female	2	0	4.0419	267776	4.01964e+06	50.46	20180515
82	KO19-220	female	1	0	3.7	272124	4.02643e+06	54.96	20190102
83	KO19-221	female	10	0	2.98377	272430	4.02875e+06	66.2	20190103
84	KO19-230	female	1	0	3.58006	261302	4007023	59.28	20190113
85	KO19-234	female	7	0	3.5333	261302	4007023	68.32	20190114
86	KO19-243	female	3	0	3.62582	262435	4.00774e+06	52.56	20190124
87	KO19-244	female	0	0	3.92625	262435	4.00774e+06	24.14	20190124
88	KO19-245	female	3	0	3.86728	262435	4.00774e+06	35.78	20190124
89	KO19-248	female	3	0	3.74477	262435	4.00774e+06	50.98	20190128
90	KO19-249	female	0	0	4.35682	262435	4.00774e+06	30.3	20190128
91	KO19-253	female	1	0	2.80127	271870	4.02942e+06	38.12	20190131
92	KO19-254	female	0	0	3.96082	262435	4.00774e+06	28.88	20190131
93	KO19-255	female	0	0	4.46205	262435	4.00774e+06	28.92	20190201
94	KO19-256	female	0	0	4.2948	262435	4.00774e+06	23.96	20190201
95	KO19-259	female	2	0	6.49189	264496	4.02302e+06	60.74	20190215
96	KO19-260	female	1	0	4.04724	262435	4.00774e+06	33.18	20190218
97	KO19-265	female	6	0	3.59531	262435	4.00774e+06	56.9	20190303
98	KO213	female	10	0	3.36103	260193	4006154	46.52	20180126
99	KO215	female	6	0	4.13382	260193	4006154	46.1	20180127
100	KO217	female	0	0	3.81648	260193	4006154	24.26	20180204
101	KO219	female	4	0	4.31824	260193	4006154	59.04	20180205
102	KO220	female	1	0	3.40051	260193	4006154	43.56	20180207
103	KO221	female	8	0	3.60853	260193	4006154	55.08	20180207
104	KO222	female	4	0	2.89424	260193	4006154	56.04	20180209
105	KO223	female	0	0	4.47119	260193	4006154	25.62	20180211
106	KO233	female	1	0	3.75384	260193	4006154	36.02	20180225
107	KO236	female	9	0	3.52458	264749	4.02383e+06	66.62	20180331
108	SA005	female	18	0	3.33474	285078	4.01277e+06	47.46	20180221
109	SA006	female	18	0	4.13316	285147	4.01233e+06	48.36	20180223
110	SA007	female	0	0	2.80909	285147	4.01233e+06	30.78	20180224
111	SA008	female	9	0	4.01143	285147	4.01233e+06	59.84	20180303
112	KARU20-241	female	8	0	2.74853	287785	4022340	56.62	20200106
113	GMT20-1222	female	1	0	1.7872	285330	4010380	33.62	20200109
114	KARU20-246	female	0	0	1.12073	277060	4026800	31.7	20200115
115	GMT20-1237	female	1	0	4.82215	285204	4012340	42.38	20200117
116	KARU20-251	female	0	0	2.23454	288859	4020000	25.72	20200121
117	GMT20-1310	female	5	0	1.44942	285336	4012380	51.26	20200203
118	KARU20-259	female	1	0	2.50264	288176	4020990	48.02	20200205
119	GMT20-1332	female	18	0	4.22435	284511	4011480	54.34	20200213
120	KARU20-262	female	0	0	3.61544	288635	4020540	32.56	20200214
121	GMT20-1339	female	4	0	2.22848	285349	4012380	51.4	20200215
122	GMT20-1393	female	0	0	2.37086	284511	4011480	24.48	20200303
123	GMT20-1394	female	0	0	3.04844	284511	4011480	24.92	20200303
124	KARU20-269	female	5	0	5.99403	288215	4021990	56.42	20200313
125	KARU20-271	female	7	0	3.55637	287851	4020140	62.4	20200317
126	KO20-236	female	0	0	4.34452	272471	4028640	25.54	20200322
127	KARU20-277	female	0	0	3.64776	288850	4019810	22.54	20200325
128	KARU20-010	female	6	0	3.18628	286848	4022240	53.94	20200415
129	GMT20-1221	male	1	0	3.77853	283958	4010990	42.68	20200109
130	KO20-214	male	0	0	4.13196	271480	4028710	32.08	20200110
131	KARU20-245	male	0	0	0.852125	277319	4028190	32.4	20200113
132	KARU20-244	male	1	0	2.38399	277349	4026110	48.76	20200113
133	GMT20-1256	male	12	0	1.84577	280003	4012920	74.92	20200122
134	GMT20-1308	male	0	0	2.95352	285332	4012470	30.38	20200203
135	GMT20-1309	male	0	0	2.9621	284289	4011270	32.62	20200203
136	GMT20-1315	male	1	0	2.14113	284511	4011480	40.32	20200206
137	KARU20-260	male	1	0	3.0757	277385	4028210	50.14	20200209
138	KARU20-261	male	0	0	3.44075	287925	4020080	32.32	20200209
139	KARU20-264	male	3	0	1.88414	288331	4019600	67.84	20200221
140	GMT20-1407	male	1	0	1.84779	284511	4011480	48.32	20200314
141	KARU20-273	male	0	0	1.65694	283421	4019460	30.02	20200319
142	GMT20-1414	male	2	0	2.87728	277166	4013410	46.74	20200319
143	KO20-235	male	1	0	2.50971	270005	4029740	42.3	20200321
144	KARU20-279	male	0	0	2.9929	283188	4018800	28.32	20200326
145	KARU20-002	male	0	0	1.28533	276739	4027080	25.8	20200405
146	KARU20-008	male	1	0	3.00805	287715	4019490	42.82	20200414
147	KARU20-038	male	0	0	0.537067	279532	4028480	31.36	20200429
